# Supplementary material for: Identification of replication fork-associated proteins in Drosophila embryos and cultured cells using iPOND coupled to quantitative mass spectrometry
Source: Sci Rep. 2022 Apr 28;12:6903. doi: 10.1038/s41598-022-10821-9 (PMC9050644; doi:10.1038/s41598-022-10821-9)
Supplement: Supplementary file 6 — Supplementary Table 5. [file 41598_2022_10821_MOESM6_ESM.xlsx]

## Sheet: Sheet1
Supplemental Table 5: Primers used in this study
dsRNAs Primers:
GFP-dsRNA-RP		TAATACGACTCACTATAGGGGTGAGTTATAGTTGTATTC
GFP-dsRNA-FP		TAATACGACTCACTATAGGGGGAGAAGAACTTTTCACTGG
BRWD3-dsRNA1-FP		TAATACGACTCACTATAGGGAAACGACTACCCAGGACATT
BRWD3-dsRNA1-RP		TAATACGACTCACTATAGGGCCCACGGAGCTGTTCTTT
BRWD3-dsRNA2-FP		TAA TAC GAC TCA CTA TAG GAT GGA AAC TAG ACAACC CAG TTC
BRWD3-dsRNA2-RP		TAA TAC GAC TCA CTA TAG GAT GTC TGT AAT CTC GGA TGA GG
Hd-dsRNA-FP		TAATACGACTCACTATAGGGGTCGCAGCTCACGCTC
Hd-dsRNA-RP		TAATACGACTCACTATAGGGGGTTCAACCAATGCAATTACTA
Cul4-dsRNA-FP		TAATACGACTCACTATAGGGATCTGTGGTTCCCTTGTTGC
Cul4-dsRNA-RP		TAATACGACTCACTATAGGGGCCGAACACCTAACGTCAAT
RTEL-dsRNA-FP		TAATACGACTCACTATAGGGAGACGCGAAGTAGGGACAGA
RTEL-dsRNA-RP		TAATACGACTCACTATAGGGCAGATTTTTCGGGTCTTGGA
ELG1-dsRNA-FP		TAATACGACTCACTATAGGGCTTGGCAGCGGTTCTACTTC
ELG1-dsRNA-RP		TAATACGACTCACTATAGGGCCTAATCGAGGATGCGGATA
Polybromo-dsRNA-FP		TAATACGACTCACTATAGGGGATTTTCCATTCTGCTCCCA
Polybromo-dsRNA-RP		TAATACGACTCACTATAGGGGGAAGTGTTCAAGAGCAGCC
Pont -dsRNA-FP		TAATACGACTCACTATAGGGTCAGTTTTCTTCGGCTTCA
Pont -dsRNA-RP		TAATACGACTCACTATAGGGGTATTCAGCAATGAGATCAAGA
Flfl-dsRNA-RP		TAATACGACTCACTATAGGGGTATCTGAAGCAGTTAGCCA
Flfl-dsRNA-FP		TAATACGACTCACTATAGGGGCCGATTGGCCTGGTTG
Hyd -dsRNA-FP		TAATACGACTCACTATAGGGCTTGTGCAGCGTTTGGAATA
Hyd -dsRNA-RP		TAATACGACTCACTATAGGGAGGGTTCGCAATGTTAGCAC
Mei41 (ATR)-dsRNA-RP		TAATACGACTCACTATAGGGGTGCGACATGGACACAAAAC
Mei41 (ATR)-dsRNA-FP		TAATACGACTCACTATAGGGTTTGGGTAAGCACTTGGACC
DNApol-alpha180-dsRNA-RP		TAATACGACTCACTATAGGGTCCTTGCTGATATTTTGGGC
DNApol-alpha180-dsRNA-FP		TAATACGACTCACTATAGGGGAAACCTTCTCGGTCTGCTG
DEK-dsRNA-FP		TAATACGACTCACTATAGGGGACTCGTCCGGTTCCATTAG
DEK-dsRNA-RP		TAATACGACTCACTATAGGGATGGCCTGGACAAGAACAAC
qPCR Primers:
BRWD3-qPCR-FP		CAGTGCGCTATTTGAGTCGC
BRWD3-qPCR-RP		TCGCTCCTTTTTGACTCGCT
DEK-qPCR-FP		ACAAATGTTTAACTGCTGTTCCCA
DEK-qPCR-RP		GCAGGAGTTGGGATGCGATA
Hyd-qPCR-FP		TGTGAGGTATCCGAGGCTCT
Hyd-qPCR-RP		TCGTCAGAGTTATCCAGATTCGAC
DNApolalpha180-qPCR-FP		CACAGCAGACCGAGAAGGTT
DNApolalpha180-qPCR-RP		TTTCGGCGACTTTGCTTTGG
Hd-qPCR-FP		CGTTTCTTCTGTCCCACGGA
Hd-qPCR-RP		CGTTGCGTCCGAGATATCCA
Cul4-qPCR-FP		CGCCAGCTAATAGTGTAGCGA
Cul4-qPCR-RP		TTTCAAAGGACTCGGCTTGT
RTEL-qPCR-FP		CCCAGGCGGATATCACCTTC
RTEL-qPCR-RP		ATGTTGTGGGCCTCATCCAG
ELG1-qPCR-FP		ATGCTCGGAATCGCTCTCTG
ELG1-qPCR-RP		TGCCTCACTGCCGATTTCTT
Polybromo-qPCR-FP		CATGCGCAAGTTCCAACACA
Polybromo-qPCR-RP		GAGCTCAGCGAGGGTGTATC
Pont-qPCR-FP		GCTGTGTTATTCGTGGCACC
Pont-qPCR-RP		GAGCTGGTTCCAATCTCGCT
mei41(ATR)-qPCR-FP		GATCGCATCTTCCGGCAAAC
mei41(ATR)-qPCR-RP		CTGACTCCTGGAAGCCACTG
flfl-qPCR-RP2		CGTGAGGATGTCGATGGAGG
flfl-qPCR-FP2		CGCGACACAGTTCTCTTCCT
alphatub84b qPCR Fwd		CACACCACCCTGGAGCATTC
alphatub84b qPCR Rev		CCAATCAGACGGTTCAGGTTG
Supplemental Table 5: Primers used to generate dsRNA for knock down eperiments (top) or to validate knock down efficiency (bottom)
